# Supplementary material for: The ontogeny of human fetal trabecular bone architecture occurs in a limb-specific manner
Source: Sci Rep. 2024 Aug 31;14:20261. doi: 10.1038/s41598-024-67566-w (PMC11365959; doi:10.1038/s41598-024-67566-w)
Supplement: Supplementary file 1 — Supplementary Information. [file 41598_2024_67566_MOESM1_ESM.xlsx]

## Sheet: Table S1
Table S1. Raw digital histomorphometry data for all fetal humeri
		Gestational age
Sample	Bone	(months)	Sex	VOI diameter (mm)	BV/TV	Tb.Th (mm)	DA	Conn.D (mm^-3)	Fractal dimension
A144	Humerus	4	F	3.34001	0.261106	0.065	0.818	124.351	2.652
A157	Humerus	4	M	3.54	0.151929	0.054	0.854	88.4282	2.546
A2	Humerus	4	F	3.37001	0.148356	0.058	0.837	69.1128	2.521
A50	Humerus	4	F	4.75	0.277822	0.091	0.827	72.0839	2.635
A82	Humerus	4	M	6.40001	0.257077	0.101	0.813	45.1266	2.642
A113	Humerus	5	M	3.5	0.149893	0.058	0.82	88.2433	2.523
A155	Humerus	5	F	4.87	0.241302	0.088	0.814	62.7189	2.629
A206	Humerus	5	M	8.13	0.273996	0.071	0.771	136.915	2.743
A208	Humerus	5	F	6.05	0.277813	0.102	0.797	55.1711	2.667
A256	Humerus	5	M	4.21999	0.277618	0.088	0.829	69.0234	2.652
A271	Humerus	5	M	5.03001	0.287115	0.078	0.813	126.705	2.673
A90	Humerus	5	F	5.89	0.271614	0.078	0.826	122.32	2.704
A192	Humerus	6	M	6.47	0.178589	0.107	0.732	32.2682	2.529
A248	Humerus	6	M	5.38	0.217047	0.085	0.797	61.9977	2.614
A267	Humerus	6	M	6.74	0.249494	0.087	0.778	77.7961	2.674
A71	Humerus	6	F	3.74999	0.235156	0.07	0.787	124.839	2.614
A74	Humerus	6	F	6.05	0.27445	0.089	0.816	79.5958	2.689
A94	Humerus	6	F	4.93	0.235037	0.077	0.822	68.3146	2.64
A199	Humerus	7	M	6.77	0.292349	0.092	0.839	60.2523	2.699
A210	Humerus	7	F	6.27	0.235064	0.09	0.808	54.2139	2.638
A230	Humerus	7	M	6.28	0.332484	0.11	0.776	72.3235	2.694
A247	Humerus	7	M	5.74	0.245793	0.089	0.841	59.7743	2.65
A272	Humerus	7	F	6.52	0.293954	0.11	0.787	53.2852	2.677
A273	Humerus	7	F	6.31	0.260922	0.092	0.799	58.3585	2.661
A175	Humerus	8	F	6.49	0.245308	0.067	0.814	115.335	2.716
A237	Humerus	8	M	8.22	0.24969	0.105	0.761	46.4525	2.675
A249	Humerus	8	F	7.23	0.27565	0.084	0.812	84.5237	2.7
A260	Humerus	8	M	6.01	0.140643	0.081	0.805	34.5844	2.528
A54	Humerus	8	F	6.63	0.217072	0.1	0.812	41.1548	2.598
A73	Humerus	8	M	5.24	0.272001	0.088	0.843	69.4769	2.658
A136	Humerus	9	M	7.56	0.345469	0.099	0.782	76.3668	2.743
A163	Humerus	9	M	5.1001	0.219967	0.091	0.836	49.9886	2.596
A165	Humerus	9	F	7.66	0.31134	0.099	0.792	68.6428	2.707
A176	Humerus	9	M	7.52	0.300802	0.093	0.803	97.5905	2.717
A228	Humerus	9	F	6.87	0.27327	0.107	0.787	47.6577	2.662

## Sheet: Table S2
Table S2. Raw digital histomorphometry data for all fetal femora
		Gestational age
Sample	Bone	(months)	Sex	VOI diameter (mm)	BV/TV	Tb.Th (mm)	DA	Conn.D (mm^-3)	Fractal dimension
A144	Femur	4	F	3.75999	0.299286	0.071	0.797	155.104	2.676
A157	Femur	4	M	3.9	0.216392	0.066	0.822	124.149	2.623
A2	Femur	4	F	3.78	0.185116	0.063	0.81	104.28	2.578
A50	Femur	4	F	5.08001	0.299655	0.098	0.811	61.8715	2.664
A82	Femur	4	M	7.64	0.319085	0.115	0.8	47.851	2.69
A113	Femur	5	M	3.84	0.19988	0.068	0.812	94.2736	2.586
A155	Femur	5	F	6.3	0.297851	0.101	0.785	66.9165	2.673
A206	Femur	5	M	9.3	0.324565	0.087	0.765	120.935	2.76
A208	Femur	5	F	7.2	0.341576	0.114	0.775	58.9463	2.708
A256	Femur	5	M	5.38	0.298619	0.093	0.791	74.434	2.683
A271	Femur	5	M	5.74	0.320321	0.094	0.808	86.8187	2.698
A90	Femur	5	F	6.82	0.321187	0.093	0.808	104.784	2.722
A192	Femur	6	M	6.46	0.17942	0.107	0.703	32.4183	2.533
A248	Femur	6	M	5.68	0.240012	0.097	0.796	45.9617	2.624
A267	Femur	6	M	8.57	0.287643	0.1	0.765	84.3475	2.723
A71	Femur	6	F	3.54	0.152575	0.055	0.846	80.6789	2.541
A74	Femur	6	F	7.7	0.330363	0.107	0.798	74.6946	2.719
A94	Femur	6	F	5.76	0.267156	0.086	0.81	67.1688	2.681
A199	Femur	7	M	8.26	0.36318	0.111	0.776	55.0564	2.729
A210	Femur	7	F	6.92	0.299383	0.106	0.809	65.4037	2.7
A230	Femur	7	M	5.68	0.271351	0.1	0.766	81.6367	2.65
A247	Femur	7	M	7.062	0.244603	0.1	0.851	39.5453	2.645
A272	Femur	7	F	8.02	0.353171	0.124	0.759	53.2991	2.714
A273	Femur	7	F	7.82	0.293345	0.104	0.769	52.2742	2.7
A175	Femur	8	F	7.74	0.272624	0.08	0.795	97.8562	2.716
A237	Femur	8	M	9.4	0.32073	0.121	0.739	49.9387	2.72
A249	Femur	8	F	8.8	0.283722	0.087	0.779	89.7489	2.733
A260	Femur	8	M	6.34	0.1954	0.095	0.772	41.6798	2.576
A54	Femur	8	F	8	0.295905	0.119	0.784	41.9255	2.676
A73	Femur	8	M	6.3	0.351043	0.104	0.813	73.6991	2.702
A136	Femur	9	M	8.602	0.389218	0.109	0.783	83.1726	2.754
A163	Femur	9	M	6.66	0.294307	0.106	0.798	59.7187	2.665
A165	Femur	9	F	9.14	0.363359	0.114	0.745	60.7211	2.737
A176	Femur	9	M	10.054	0.375594	0.118	0.732	79.8343	2.747
A228	Femur	9	F	8.96	0.326198	0.118	0.773	53.0246	2.718

## Sheet: Table S3
		One way ANOVA		Šídák post hoc (female vs male) adjusted P =
Bone	Variable	F	P	Humerus	Femur	Combined H + F
Female vs male	VOI diameter	1.463	0.206	0.9386	0.9899	0.9238
	BV/TV	1.837	0.1101	0.9632	0.9929	0.951
	Tb.Th	1.624	0.1578	0.994	0.9345	0.9319
	DA	2.008	0.0814	0.9698	0.7743	0.7545
	Conn.D	0.2199	0.9535	0.9418	0.9338	0.8455
	Fractal dimension	1.206	0.3097	0.925	0.897	0.787

## Sheet: Table S4
		One way ANOVA		Šídák post hoc (humerus vs femur) adjusted P =
Bone	Variable	F	P	Female	Male	Combined F + M
Humerus vs femur	VOI diameter	2.868	0.0171	0.1455	0.2174	0.0273
	BV/TV	3.774	0.0031	0.1277	0.0705	0.0083
	Tb.Th	3.24	0.0086	0.2041	0.0922	0.0168
	DA	3.728	0.0034	0.1932	0.0572	0.0104
	Conn.D	0.1149	0.9889	0.9997	0.9994	0.9988
	Fractal dimension	2.049	0.0758	0.3231	0.3382	0.0899

## Sheet: Table S5
		One way ANOVA			Šídák post hoc (4 months vs n months) adjusted P =
Bone	Variable	F	P	Direction	5 months	6 months	7 months	8 months	9 months
Humerus	VOI diameter	3.961	0.0074	Increase	0.4297	0.3163	0.0292	0.0089	0.0042
	BV/TV	1.913	0.1227	Comparable	0.6955	0.9958	0.2315	0.9922	0.11
	Tb.Th	2.601	0.0463	Increase	0.9286	0.5645	0.0394	0.4279	0.0441
	DA	1.616	0.1871	Comparable	0.6334	0.05	0.5874	0.5641	0.2915
	Conn.D	1.335	0.2773	Comparable	0.8983	0.9986	0.7337	0.9117	0.9687
	Fractal dimension	1.423	0.2454	Comparable	0.3431	0.8933	0.1943	0.5491	0.1046
Femur	VOI diameter	4.348	0.0045	Increase	0.3565	0.4511	0.0476	0.0129	0.0013
	BV/TV	2.645	0.0435	Increase	0.7526	0.9729	0.7046	0.9629	0.074
	Tb.Th	2.692	0.0407	Increase	0.7968	0.8652	0.0668	0.2752	0.0231
	DA	1.06	0.4026	Comparable	0.9028	0.7551	0.8203	0.5316	0.1704
	Conn.D	2.279	0.0729	Comparable	0.864	0.1026	0.0412	0.127	0.1819
	Fractal dimension	1.821	0.1399	Comparable	0.6497	0.9995	0.6868	0.736	0.1617
